# Supplementary material for: Reduced GFAP Expression in Bergmann Glial Cells in the Cerebellum of Sigma-1 Receptor Knockout Mice Determines the Neurobehavioral Outcomes after Traumatic Brain Injury
Source: Int J Mol Sci. 2021 Oct 27;22(21):11611. doi: 10.3390/ijms222111611 (PMC8584110; doi:10.3390/ijms222111611)
Supplement: Supplementary file 1 [file ijms-22-11611-s001.zip]

Archive with 1 entries (1 files):
- ijms-1381460-supplementary.pdf
